# Supplementary material for: ﻿Two new species of riparian hoppers (Amphipoda, Talitridae) from Trat and Samut Prakan provinces, Thailand
Source: Zookeys. 2025 Apr 22;1234:369–96. doi: 10.3897/zookeys.1234.140645 (PMC12041866; doi:10.3897/zookeys.1234.140645)
Supplement: XML Treatment for Floresorchestia [file zookeys.1234.140645-treatment1.xml]

<!DOCTYPE tp:taxon-treatment
  PUBLIC "-//TaxonX//DTD Taxonomic Treatment Publishing DTD v0 20100105//EN" "tax-treatment-NSO.dtd">
<tp:taxon-treatment xmlns:tp="http://www.plazi.org/taxpub"><tp:treatment-meta><kwd-group><label>Taxon classification</label><kwd>
                <named-content content-type="kingdom">Animalia</named-content>
              </kwd><kwd>
                <named-content content-type="order">Amphipoda</named-content>
              </kwd><kwd>
                <named-content content-type="family">Talitridae</named-content>
              </kwd></kwd-group><mixed-citation publication-type="journal"><person-group><name><surname>Suklom</surname><given-names>Anotai</given-names></name><name><surname>Keetapithchayakul</surname><given-names>Tosaphol Saetung</given-names></name><name><surname>Rahim</surname><given-names>Azman Abdul</given-names></name><name><surname>Wongkamhaeng</surname><given-names>Koraon</given-names></name></person-group><article-title>﻿Two new species of riparian hoppers (<tp:taxon-name><tp:taxon-name-part taxon-name-part-type="order">Amphipoda</tp:taxon-name-part></tp:taxon-name>, <tp:taxon-name><tp:taxon-name-part taxon-name-part-type="family">Talitridae</tp:taxon-name-part></tp:taxon-name>) from Trat and Samut Prakan provinces, Thailand</article-title><source>Zookeys</source><day>22</day><month>04</month><year>2025</year><volume>1234</volume><fpage>369</fpage><lpage>396</lpage><pub-id pub-id-type="doi">10.3897/zookeys.1234.140645</pub-id></mixed-citation></tp:treatment-meta><tp:nomenclature><label>﻿</label><tp:taxon-name>
              <object-id xmlns:xlink="http://www.w3.org/1999/xlink" content-type="arpha" xlink:type="simple">84656FB3-9CF9-5599-A3F4-8FD8FA67E5D2</object-id>
              <tp:taxon-name-part taxon-name-part-type="genus" reg="Floresorchestia">Floresorchestia</tp:taxon-name-part>
            </tp:taxon-name><tp:taxon-authority>Bousfield, 1984</tp:taxon-authority><tp:nomenclature-citation-list><tp:nomenclature-citation><tp:taxon-name>
                  <tp:taxon-name-part taxon-name-part-type="genus" reg="Orchestia">Orchestia</tp:taxon-name-part>
                  <tp:taxon-name-part taxon-name-part-type="species" reg="floresiana">floresiana</tp:taxon-name-part>
                </tp:taxon-name><comment>group: <xref ref-type="bibr" rid="B5">Bousfield 1971</xref>: 267.</comment></tp:nomenclature-citation><tp:nomenclature-citation><tp:taxon-name>
                  <tp:taxon-name-part taxon-name-part-type="genus" reg="Floresorchestia">Floresorchestia</tp:taxon-name-part>
                </tp:taxon-name><comment>Bousfield, 1984: 205. <xref ref-type="bibr" rid="B23">Miyamoto and Morino 2008</xref>: 838. <xref ref-type="bibr" rid="B19">Lowry and Springthorpe 2009</xref>: 121. <xref ref-type="bibr" rid="B20">Lowry and Springthorpe 2015</xref>: 7.</comment></tp:nomenclature-citation></tp:nomenclature-citation-list></tp:nomenclature><tp:treatment-sec sec-type="type species" id="SECID0EKOAC"><title>Type species.</title><p><italic><tp:taxon-name><tp:taxon-name-part taxon-name-part-type="genus" reg="Orchestia">Orchestia</tp:taxon-name-part><tp:taxon-name-part taxon-name-part-type="species" reg="floresiana">floresiana</tp:taxon-name-part></tp:taxon-name></italic> Weber, 1892, original designation.</p></tp:treatment-sec><tp:treatment-sec sec-type="description" id="SECID0E2OAC"><title>Diagnostic description.</title><p>(modified from <xref ref-type="bibr" rid="B19">Lowry and Springthorpe 2009</xref>, <xref ref-type="bibr" rid="B20">2015</xref>) <italic>Antenna 1</italic> short, not longer than article 4 of antenna 2 peduncle. <italic>Antenna 2</italic> peduncular articles slender; article 3 without ventral process. <italic>Left mandible</italic> lacinia mobilis 4–5-cuspidate. <italic>Maxilliped</italic> palp article 2 distomedial lobe well developed, article 4 reduced, button-shaped. <italic>Gnathopod 1</italic> sexually dimorphic; subchelate; posterior margin of merus, carpus and propodus each with lobe covered in palmate setae. <italic>Gnathopod 2</italic> sexually dimorphic; subchelate; dactylus distally attenuated (except <italic><tp:taxon-name><tp:taxon-name-part taxon-name-part-type="genus" reg="Floresorchestia">Floresorchestia</tp:taxon-name-part><tp:taxon-name-part taxon-name-part-type="species" reg="papeari">papeari</tp:taxon-name-part></tp:taxon-name></italic> Lowry &amp; Springthorpe, 2015 and <italic><tp:taxon-name><tp:taxon-name-part taxon-name-part-type="genus" reg="Floresorchestia">F.</tp:taxon-name-part><tp:taxon-name-part taxon-name-part-type="species" reg="ancheidos">ancheidos</tp:taxon-name-part></tp:taxon-name></italic> (H.K. Barnard, 1916)). <italic>Pereopods</italic> 3–7 cuspidactylate (except <italic><tp:taxon-name><tp:taxon-name-part taxon-name-part-type="genus" reg="Floresorchestia">F.</tp:taxon-name-part><tp:taxon-name-part taxon-name-part-type="species" reg="odishi">odishi</tp:taxon-name-part></tp:taxon-name></italic> Bhoi, Myers, Kumar &amp; Patro, 2024; pereopods 6 and 7 unidactylate). Pereopods 6 and 7 not sexually dimorphic. <italic>Pleopods</italic> all well developed, biramous. <italic>Epimera</italic> 1–3, 2 and 3, or 2 with slits just above ventral margins, vestigial on epimera 1 (except <italic><tp:taxon-name><tp:taxon-name-part taxon-name-part-type="genus" reg="Floresorchestia">F.</tp:taxon-name-part><tp:taxon-name-part taxon-name-part-type="species" reg="xueli">xueli</tp:taxon-name-part></tp:taxon-name></italic> Tong, Hoa, Liu, Li &amp; Hou, 2021). <italic>Uropods</italic> 1, 2 not sexually dimorphic. Uropod 1 outer ramus without marginal robust setae. Uropod 2 outer ramus with marginal robust setae. Uropod 3 ramus subequal in length to peduncle. <italic>Telson</italic> with 3–7 robust setae.</p><p><bold>Female</bold> (sexually dimorphic characters). <italic>Gnathopod 1</italic> posterior margin of merus, carpus and propodus each without lobe covered in palmate setae. <italic>Gnathopod 2</italic> mitten-shaped. <italic>Oostegites</italic> on gnathopod 2 to pereopod 5; setae straight.</p></tp:treatment-sec><tp:treatment-sec sec-type="Species composition" id="SECID0EWBAE"><title>Species composition.</title><p><italic><tp:taxon-name><tp:taxon-name-part taxon-name-part-type="genus" reg="Floresorchestia">Floresorchestia</tp:taxon-name-part></tp:taxon-name></italic> includes 29 species: <italic><tp:taxon-name><tp:taxon-name-part taxon-name-part-type="genus" reg="Floresorchestia">F.</tp:taxon-name-part><tp:taxon-name-part taxon-name-part-type="species" reg="amphawaensis">amphawaensis</tp:taxon-name-part></tp:taxon-name></italic> Suklom, Keetapithchayakul, Abdul Rahim &amp; Wongkamhaeng, 2022; <italic><tp:taxon-name><tp:taxon-name-part taxon-name-part-type="genus" reg="Floresorchestia">F.</tp:taxon-name-part><tp:taxon-name-part taxon-name-part-type="species" reg="andrevo">andrevo</tp:taxon-name-part></tp:taxon-name></italic> Lowry &amp; Springthorpe, 2015; <italic><tp:taxon-name><tp:taxon-name-part taxon-name-part-type="genus" reg="Floresorchestia">F.</tp:taxon-name-part><tp:taxon-name-part taxon-name-part-type="species" reg="anomala">anomala</tp:taxon-name-part></tp:taxon-name></italic> (Chevreux, 1901); <italic><tp:taxon-name><tp:taxon-name-part taxon-name-part-type="genus" reg="Floresorchestia">F.</tp:taxon-name-part><tp:taxon-name-part taxon-name-part-type="species" reg="anoquesana">anoquesana</tp:taxon-name-part></tp:taxon-name></italic> (Bousfield, 1971); <italic><tp:taxon-name><tp:taxon-name-part taxon-name-part-type="genus" reg="Floresorchestia">F.</tp:taxon-name-part><tp:taxon-name-part taxon-name-part-type="species" reg="anpingensis">anpingensis</tp:taxon-name-part></tp:taxon-name></italic> Miyamoto &amp; Morino, 2008; <italic><tp:taxon-name><tp:taxon-name-part taxon-name-part-type="genus" reg="Floresorchestia">F.</tp:taxon-name-part><tp:taxon-name-part taxon-name-part-type="species" reg="boonyanusithii">boonyanusithii</tp:taxon-name-part></tp:taxon-name></italic> Wongkamhaeng, Dumrongrojwattana &amp; Pattaratumrong, 2016; <italic><tp:taxon-name><tp:taxon-name-part taxon-name-part-type="genus" reg="Floresorchestia">F.</tp:taxon-name-part><tp:taxon-name-part taxon-name-part-type="species" reg="buraphana">buraphana</tp:taxon-name-part></tp:taxon-name></italic> Wongkamhaeng, Dumrongrojwattana &amp; Pattaratumrong, 2016; <italic><tp:taxon-name><tp:taxon-name-part taxon-name-part-type="genus" reg="Floresorchestia">F.</tp:taxon-name-part><tp:taxon-name-part taxon-name-part-type="species" reg="floresiana">floresiana</tp:taxon-name-part></tp:taxon-name></italic> (Weber, 1892); <italic><tp:taxon-name><tp:taxon-name-part taxon-name-part-type="genus" reg="Floresorchestia">F.</tp:taxon-name-part><tp:taxon-name-part taxon-name-part-type="species" reg="hanoiensis">hanoiensis</tp:taxon-name-part></tp:taxon-name></italic> Hou &amp; Li, 2003; <italic><tp:taxon-name><tp:taxon-name-part taxon-name-part-type="genus" reg="Floresorchestia">F.</tp:taxon-name-part><tp:taxon-name-part taxon-name-part-type="species" reg="kalili">kalili</tp:taxon-name-part></tp:taxon-name></italic> Lowry &amp; Springthorpe, 2015; <italic><tp:taxon-name><tp:taxon-name-part taxon-name-part-type="genus" reg="Floresorchestia">F.</tp:taxon-name-part><tp:taxon-name-part taxon-name-part-type="species" reg="kongsemae">kongsemae</tp:taxon-name-part></tp:taxon-name></italic> Suklom, Danaisawadi &amp; Wongkamhaeng, 2021; <italic><tp:taxon-name><tp:taxon-name-part taxon-name-part-type="genus" reg="Floresorchestia">F.</tp:taxon-name-part><tp:taxon-name-part taxon-name-part-type="species" reg="laurenae">laurenae</tp:taxon-name-part></tp:taxon-name></italic> Lowry &amp; Springthorpe, 2015; <italic><tp:taxon-name><tp:taxon-name-part taxon-name-part-type="genus" reg="Floresorchestia">F.</tp:taxon-name-part><tp:taxon-name-part taxon-name-part-type="species" reg="malayensis">malayensis</tp:taxon-name-part></tp:taxon-name></italic> (Tattersall, 1922); <italic><tp:taxon-name><tp:taxon-name-part taxon-name-part-type="genus" reg="Floresorchestia">F.</tp:taxon-name-part><tp:taxon-name-part taxon-name-part-type="species" reg="mkomani">mkomani</tp:taxon-name-part></tp:taxon-name></italic> Bichang’a &amp; Hou in <xref ref-type="bibr" rid="B4">Bichang’A et al., 2021</xref>; <italic><tp:taxon-name><tp:taxon-name-part taxon-name-part-type="genus" reg="Floresorchestia">F.</tp:taxon-name-part><tp:taxon-name-part taxon-name-part-type="species" reg="odishi">odishi</tp:taxon-name-part></tp:taxon-name></italic> Bhoi, Myers, Kumar &amp; Patro, 2024; <italic><tp:taxon-name><tp:taxon-name-part taxon-name-part-type="genus" reg="Floresorchestia">F.</tp:taxon-name-part><tp:taxon-name-part taxon-name-part-type="species" reg="oluanpi">oluanpi</tp:taxon-name-part></tp:taxon-name></italic> Lowry &amp; Springthorpe, 2015; <italic><tp:taxon-name><tp:taxon-name-part taxon-name-part-type="genus" reg="Floresorchestia">F.</tp:taxon-name-part><tp:taxon-name-part taxon-name-part-type="species" reg="palau">palau</tp:taxon-name-part></tp:taxon-name></italic> Lowry &amp; Myers, 2013; <italic><tp:taxon-name><tp:taxon-name-part taxon-name-part-type="genus" reg="Floresorchestia">F.</tp:taxon-name-part><tp:taxon-name-part taxon-name-part-type="species" reg="papeari">papeari</tp:taxon-name-part></tp:taxon-name></italic> Lowry &amp; Springthorpe, 2015; <italic><tp:taxon-name><tp:taxon-name-part taxon-name-part-type="genus" reg="Floresorchestia">F.</tp:taxon-name-part><tp:taxon-name-part taxon-name-part-type="species" reg="pohnpei">pohnpei</tp:taxon-name-part></tp:taxon-name></italic> Lowry &amp; Myers, 2013; <italic><tp:taxon-name><tp:taxon-name-part taxon-name-part-type="genus" reg="Floresorchestia">F.</tp:taxon-name-part><tp:taxon-name-part taxon-name-part-type="species" reg="poorei">poorei</tp:taxon-name-part></tp:taxon-name></italic> Lowry &amp; Springthorpe, 2009; <italic><tp:taxon-name><tp:taxon-name-part taxon-name-part-type="genus" reg="Floresorchestia">F.</tp:taxon-name-part><tp:taxon-name-part taxon-name-part-type="species" reg="pongrati">pongrati</tp:taxon-name-part></tp:taxon-name></italic> Suklom, Keetapithchayakul, Abdul Rahim &amp; Wongkamhaeng, 2022; <italic><tp:taxon-name><tp:taxon-name-part taxon-name-part-type="genus" reg="Floresorchestia">F.</tp:taxon-name-part><tp:taxon-name-part taxon-name-part-type="species" reg="samoana">samoana</tp:taxon-name-part></tp:taxon-name></italic> (Bousfield, 1971); <italic><tp:taxon-name><tp:taxon-name-part taxon-name-part-type="genus" reg="Floresorchestia">F.</tp:taxon-name-part><tp:taxon-name-part taxon-name-part-type="species" reg="seringat">seringat</tp:taxon-name-part></tp:taxon-name></italic> Lowry &amp; Springthorpe, 2015; <italic><tp:taxon-name><tp:taxon-name-part taxon-name-part-type="genus" reg="Floresorchestia">F.</tp:taxon-name-part><tp:taxon-name-part taxon-name-part-type="species" reg="thienemanni">thienemanni</tp:taxon-name-part></tp:taxon-name></italic> (Schellenberg, 1931); <italic><tp:taxon-name><tp:taxon-name-part taxon-name-part-type="genus" reg="Floresorchestia">F.</tp:taxon-name-part><tp:taxon-name-part taxon-name-part-type="species" reg="trisetosa">trisetosa</tp:taxon-name-part></tp:taxon-name></italic> sp. nov.; <italic><tp:taxon-name><tp:taxon-name-part taxon-name-part-type="genus" reg="Floresorchestia">F.</tp:taxon-name-part><tp:taxon-name-part taxon-name-part-type="species" reg="vitilevana">vitilevana</tp:taxon-name-part></tp:taxon-name></italic> (J.L. Barnard, 1960); <italic><tp:taxon-name><tp:taxon-name-part taxon-name-part-type="genus" reg="Floresorchestia">F.</tp:taxon-name-part><tp:taxon-name-part taxon-name-part-type="species" reg="xueli">xueli</tp:taxon-name-part></tp:taxon-name></italic> Tong, Hao, Liu, Li &amp; Hou, 2021; <italic><tp:taxon-name><tp:taxon-name-part taxon-name-part-type="genus" reg="Floresorchestia">F.</tp:taxon-name-part><tp:taxon-name-part taxon-name-part-type="species" reg="yap">yap</tp:taxon-name-part></tp:taxon-name></italic> Lowry &amp; Springthorpe, 2015; <italic><tp:taxon-name><tp:taxon-name-part taxon-name-part-type="genus" reg="Floresorchestia">F.</tp:taxon-name-part><tp:taxon-name-part taxon-name-part-type="species" reg="yehyuensis">yehyuensis</tp:taxon-name-part></tp:taxon-name></italic> Miyamoto &amp; Morino, 2008.</p></tp:treatment-sec><tp:treatment-sec sec-type="remarks" id="SECID0EGMAE"><title>Remarks.</title><p>The subfamily <tp:taxon-name><tp:taxon-name-part taxon-name-part-type="subfamily">Floresorchestiinae</tp:taxon-name-part></tp:taxon-name> is comprised of three genera (<italic><tp:taxon-name><tp:taxon-name-part taxon-name-part-type="genus" reg="Austropacifica">Austropacifica</tp:taxon-name-part></tp:taxon-name></italic>, <italic><tp:taxon-name><tp:taxon-name-part taxon-name-part-type="genus" reg="Floresorchestia">Floresorchestia</tp:taxon-name-part></tp:taxon-name></italic>, and <italic><tp:taxon-name><tp:taxon-name-part taxon-name-part-type="genus" reg="Gazia">Gazia</tp:taxon-name-part></tp:taxon-name></italic>) and is defined by vertical slits on the ventral margin of epimera 1–3, 2 and 3, or only 2. <italic><tp:taxon-name><tp:taxon-name-part taxon-name-part-type="genus" reg="Floresorchestia">Floresorchestia</tp:taxon-name-part></tp:taxon-name></italic> differs from <italic><tp:taxon-name><tp:taxon-name-part taxon-name-part-type="genus" reg="Gazia">Gazia</tp:taxon-name-part></tp:taxon-name></italic> in having a palmate lobe on the merus carpus and propodus of male gnathopod 1, whereas <italic><tp:taxon-name><tp:taxon-name-part taxon-name-part-type="genus" reg="Gazia">Gazia</tp:taxon-name-part></tp:taxon-name></italic> lacks a palmate lobe on the merus of male gnathopod 1. <italic><tp:taxon-name><tp:taxon-name-part taxon-name-part-type="genus" reg="Floresorchestia">Floresorchestia</tp:taxon-name-part></tp:taxon-name></italic> differs from <italic><tp:taxon-name><tp:taxon-name-part taxon-name-part-type="genus" reg="Austropacifica">Austropacifica</tp:taxon-name-part></tp:taxon-name></italic> in not having the mid-medial robust setae with a modified tip on the outer ramus of uropod 1.</p></tp:treatment-sec><ref-list><ref id="B5"><mixed-citation xmlns:xlink="http://www.w3.org/1999/xlink" xlink:type="simple"><person-group><name name-style="western"><surname>Bousfield</surname><given-names>EL</given-names></name></person-group> (<year>1971</year>) <article-title><tp:taxon-name><tp:taxon-name-part taxon-name-part-type="order">Amphipoda</tp:taxon-name-part></tp:taxon-name> of the Bismarck Archipelago and adjacent Indo-Pacific islands (<tp:taxon-name><tp:taxon-name-part taxon-name-part-type="subphylum">Crustacea</tp:taxon-name-part></tp:taxon-name>).</article-title><source>Steenstrupia</source><volume>1</volume>: <fpage>255</fpage>–<lpage>293</lpage>.</mixed-citation></ref><ref id="B23"><mixed-citation xmlns:xlink="http://www.w3.org/1999/xlink" xlink:type="simple"><person-group><name name-style="western"><surname>Miyamoto</surname><given-names>H</given-names></name><name name-style="western"><surname>Morino</surname><given-names>H</given-names></name></person-group> (<year>2008</year>) <article-title>Taxonomic studies on the <tp:taxon-name><tp:taxon-name-part taxon-name-part-type="family">Talitridae</tp:taxon-name-part></tp:taxon-name> (<tp:taxon-name><tp:taxon-name-part taxon-name-part-type="order">Amphipoda</tp:taxon-name-part></tp:taxon-name>) From Taiwan, III. The Genus <italic><tp:taxon-name><tp:taxon-name-part taxon-name-part-type="genus">Floresorchestia</tp:taxon-name-part></tp:taxon-name></italic> Bousfield, 1984.</article-title><source>Crustaceana</source><volume>81</volume>(<issue>7</issue>): <fpage>837</fpage>–<lpage>860</lpage>. <ext-link xlink:href="10.1163/156854008784771667" ext-link-type="doi" xlink:type="simple">https://doi.org/10.1163/156854008784771667</ext-link></mixed-citation></ref><ref id="B19"><mixed-citation xmlns:xlink="http://www.w3.org/1999/xlink" xlink:type="simple"><person-group><name name-style="western"><surname>Lowry</surname><given-names>JK</given-names></name><name name-style="western"><surname>Springthorpe</surname><given-names>RT</given-names></name></person-group> (<year>2009</year>) <article-title>The genus <italic><tp:taxon-name><tp:taxon-name-part taxon-name-part-type="genus">Floresorchestia</tp:taxon-name-part></tp:taxon-name></italic> (<tp:taxon-name><tp:taxon-name-part taxon-name-part-type="order">Amphipoda</tp:taxon-name-part></tp:taxon-name>: <tp:taxon-name><tp:taxon-name-part taxon-name-part-type="family">Talitridae</tp:taxon-name-part></tp:taxon-name>), on Cocos (Keeling) and Christmas Islands.</article-title><source>Memoirs of the Museum of Victoria</source><volume>66</volume>(<issue>1</issue>): <fpage>117</fpage>–<lpage>127</lpage>. <ext-link xlink:href="10.24199/j.mmv.2009.66.13" ext-link-type="doi" xlink:type="simple">https://doi.org/10.24199/j.mmv.2009.66.13</ext-link></mixed-citation></ref><ref id="B20"><mixed-citation xmlns:xlink="http://www.w3.org/1999/xlink" xlink:type="simple"><person-group><name name-style="western"><surname>Lowry</surname><given-names>JK</given-names></name><name name-style="western"><surname>Springthorpe</surname><given-names>RT</given-names></name></person-group> (<year>2015</year>) <article-title>The tropical talitrid genus <italic><tp:taxon-name><tp:taxon-name-part taxon-name-part-type="genus">Floresorchestia</tp:taxon-name-part></tp:taxon-name></italic> (<tp:taxon-name><tp:taxon-name-part taxon-name-part-type="subphylum">Crustacea</tp:taxon-name-part></tp:taxon-name>, <tp:taxon-name><tp:taxon-name-part taxon-name-part-type="order">Amphipoda</tp:taxon-name-part></tp:taxon-name>, <tp:taxon-name><tp:taxon-name-part taxon-name-part-type="family">Talitridae</tp:taxon-name-part></tp:taxon-name>).</article-title><source>Zootaxa</source><volume>3935</volume>: <fpage>1</fpage>–<lpage>68</lpage>. <ext-link xlink:href="10.11646/zootaxa.3935.1.1" ext-link-type="doi" xlink:type="simple">https://doi.org/10.11646/zootaxa.3935.1.1</ext-link></mixed-citation></ref><ref id="B4"><mixed-citation xmlns:xlink="http://www.w3.org/1999/xlink" xlink:type="simple"><person-group><name name-style="western"><surname>Bichang’A</surname><given-names>JS</given-names></name><name name-style="western"><surname>Kioko</surname><given-names>EN</given-names></name><name name-style="western"><surname>Liu</surname><given-names>H</given-names></name><name name-style="western"><surname>Li</surname><given-names>S</given-names></name><name name-style="western"><surname>Hou</surname><given-names>Z</given-names></name></person-group> (<year>2021</year>) <article-title>Two species of <tp:taxon-name><tp:taxon-name-part taxon-name-part-type="family">Talitridae</tp:taxon-name-part></tp:taxon-name> (<tp:taxon-name><tp:taxon-name-part taxon-name-part-type="subphylum">Crustacea</tp:taxon-name-part></tp:taxon-name>, <tp:taxon-name><tp:taxon-name-part taxon-name-part-type="order">Amphipoda</tp:taxon-name-part></tp:taxon-name>) from Kenya.</article-title><source>Zootaxa</source><volume>4927</volume>(<issue>3</issue>): <fpage>331</fpage>–<lpage>358</lpage>. <ext-link xlink:href="10.11646/zootaxa.4927.3.2" ext-link-type="doi" xlink:type="simple">https://doi.org/10.11646/zootaxa.4927.3.2</ext-link></mixed-citation></ref></ref-list></tp:taxon-treatment>
