# Supplementary material for: ﻿Two new species of riparian hoppers (Amphipoda, Talitridae) from Trat and Samut Prakan provinces, Thailand
Source: Zookeys. 2025 Apr 22;1234:369–96. doi: 10.3897/zookeys.1234.140645 (PMC12041866; doi:10.3897/zookeys.1234.140645)
Supplement: XML Treatment for Platorchestia [file zookeys.1234.140645-treatment3.xml]

<!DOCTYPE tp:taxon-treatment
  PUBLIC "-//TaxonX//DTD Taxonomic Treatment Publishing DTD v0 20100105//EN" "tax-treatment-NSO.dtd">
<tp:taxon-treatment xmlns:tp="http://www.plazi.org/taxpub"><tp:treatment-meta><kwd-group><label>Taxon classification</label><kwd>
                <named-content content-type="kingdom">Animalia</named-content>
              </kwd><kwd>
                <named-content content-type="order">Amphipoda</named-content>
              </kwd><kwd>
                <named-content content-type="family">Talitridae</named-content>
              </kwd></kwd-group><mixed-citation publication-type="journal"><person-group><name><surname>Suklom</surname><given-names>Anotai</given-names></name><name><surname>Keetapithchayakul</surname><given-names>Tosaphol Saetung</given-names></name><name><surname>Rahim</surname><given-names>Azman Abdul</given-names></name><name><surname>Wongkamhaeng</surname><given-names>Koraon</given-names></name></person-group><article-title>﻿Two new species of riparian hoppers (<tp:taxon-name><tp:taxon-name-part taxon-name-part-type="order">Amphipoda</tp:taxon-name-part></tp:taxon-name>, <tp:taxon-name><tp:taxon-name-part taxon-name-part-type="family">Talitridae</tp:taxon-name-part></tp:taxon-name>) from Trat and Samut Prakan provinces, Thailand</article-title><source>Zookeys</source><day>22</day><month>04</month><year>2025</year><volume>1234</volume><fpage>369</fpage><lpage>396</lpage><pub-id pub-id-type="doi">10.3897/zookeys.1234.140645</pub-id></mixed-citation></tp:treatment-meta><tp:nomenclature><label>﻿</label><tp:taxon-name>
              <object-id xmlns:xlink="http://www.w3.org/1999/xlink" content-type="arpha" xlink:type="simple">E620BDBD-67E2-5CBA-99F6-A0D4BE772DB8</object-id>
              <tp:taxon-name-part taxon-name-part-type="genus" reg="Platorchestia">Platorchestia</tp:taxon-name-part>
            </tp:taxon-name><tp:taxon-authority>Bousfield, 1982</tp:taxon-authority><tp:nomenclature-citation-list><tp:nomenclature-citation><tp:taxon-name>
                  <tp:taxon-name-part taxon-name-part-type="genus" reg="Platorchestia">Platorchestia</tp:taxon-name-part>
                </tp:taxon-name><comment>Bousfield, 1982: 26; <xref ref-type="bibr" rid="B13">Jo 1988</xref>: 160; <xref ref-type="bibr" rid="B29">Richardson 1991</xref>: 186; <xref ref-type="bibr" rid="B25">Morino and Ortal 1995</xref>: 825; <xref ref-type="bibr" rid="B22">Miyamoto and Morino 2004</xref>: 68; <xref ref-type="bibr" rid="B27">Myers and Lowry 2023</xref>: 486.</comment></tp:nomenclature-citation></tp:nomenclature-citation-list></tp:nomenclature><tp:treatment-sec sec-type="type species" id="SECID0ESHAG"><title>Type species.</title><p><italic><tp:taxon-name><tp:taxon-name-part taxon-name-part-type="genus" reg="Platorchestia">Platorchestia</tp:taxon-name-part><tp:taxon-name-part taxon-name-part-type="species" reg="platensis">platensis</tp:taxon-name-part></tp:taxon-name></italic> (Krøyer, 1845), original designation.</p></tp:treatment-sec><tp:treatment-sec sec-type="description" id="SECID0EDIAG"><title>Diagnostic description.</title><p>(modified from <xref ref-type="bibr" rid="B27">Myers and Lowry 2023</xref>) <bold><italic>Antenna 1</italic></bold> short, not longer than article 4 of antenna 2 peduncle. <bold><italic>Antenna 2</italic></bold> peduncular article 3 without ventral plate; articles 4 and 5 occasionally incrassate in males. <bold><italic>Maxilliped</italic></bold> palp article 2 with distomedial lobe; article 4 reduced, button-shaped. <bold><italic>Gnathopod 1</italic></bold> sexually dimorphic; subchelate; posterior margin of carpus and propodus each lobe covered in palmate setae; dactylus cuspidactylate. <bold><italic>Gnathopod 2</italic></bold> subchelate in male, mitten-shaped in female; basis narrow or slightly expanded; propodus palm posterodistal corner without protuberance. <bold><italic>Pereopods 3–7</italic></bold> cuspidactylate. Pereopod 7 occasionally incrassate in male. <bold><italic>Uropod 1</italic></bold> outer ramus without marginal robust setae. <bold><italic>Telson</italic></bold> with apical and marginal robust setae.</p></tp:treatment-sec><tp:treatment-sec sec-type="Species composition" id="SECID0EFJAG"><title>Species composition.</title><p><italic><tp:taxon-name><tp:taxon-name-part taxon-name-part-type="genus" reg="Platorchestia">Platorchestia</tp:taxon-name-part></tp:taxon-name></italic> contains 13 species: <italic><tp:taxon-name><tp:taxon-name-part taxon-name-part-type="genus" reg="Platorchestia">P.</tp:taxon-name-part><tp:taxon-name-part taxon-name-part-type="species" reg="ano">ano</tp:taxon-name-part></tp:taxon-name></italic> Lowry &amp; Bopiah, 2013; <italic><tp:taxon-name><tp:taxon-name-part taxon-name-part-type="genus" reg="Platorchestia">P.</tp:taxon-name-part><tp:taxon-name-part taxon-name-part-type="species" reg="aquaticus">aquaticus</tp:taxon-name-part></tp:taxon-name></italic> sp. nov.; <italic><tp:taxon-name><tp:taxon-name-part taxon-name-part-type="genus" reg="Platorchestia">P.</tp:taxon-name-part><tp:taxon-name-part taxon-name-part-type="species" reg="crassicornis">crassicornis</tp:taxon-name-part></tp:taxon-name></italic> (Costa, 1867); <italic><tp:taxon-name><tp:taxon-name-part taxon-name-part-type="genus" reg="Platorchestia">P.</tp:taxon-name-part><tp:taxon-name-part taxon-name-part-type="species" reg="exter">exter</tp:taxon-name-part></tp:taxon-name></italic> Myers &amp; Lowry, 2023; <italic><tp:taxon-name><tp:taxon-name-part taxon-name-part-type="genus" reg="Platorchestia">P.</tp:taxon-name-part><tp:taxon-name-part taxon-name-part-type="species" reg="griffithsi">griffithsi</tp:taxon-name-part></tp:taxon-name></italic> Myers &amp; Lowry, 2023; <italic><tp:taxon-name><tp:taxon-name-part taxon-name-part-type="genus" reg="Platorchestia">P.</tp:taxon-name-part><tp:taxon-name-part taxon-name-part-type="species" reg="munmui">munmui</tp:taxon-name-part></tp:taxon-name></italic> Jo, 1988; <italic><tp:taxon-name><tp:taxon-name-part taxon-name-part-type="genus" reg="Platorchestia">P.</tp:taxon-name-part><tp:taxon-name-part taxon-name-part-type="species" reg="negevensis">negevensis</tp:taxon-name-part></tp:taxon-name></italic> Myers &amp; Lowry, 2023; <italic><tp:taxon-name><tp:taxon-name-part taxon-name-part-type="genus" reg="Platorchestia">P.</tp:taxon-name-part><tp:taxon-name-part taxon-name-part-type="species" reg="oliveirae">oliveirae</tp:taxon-name-part></tp:taxon-name></italic> Myers &amp; Lowry, 2023; <italic><tp:taxon-name><tp:taxon-name-part taxon-name-part-type="genus" reg="Platorchestia">P.</tp:taxon-name-part><tp:taxon-name-part taxon-name-part-type="species" reg="pachypus">pachypus</tp:taxon-name-part></tp:taxon-name></italic> (Derzhavin, 1937); <italic><tp:taxon-name><tp:taxon-name-part taxon-name-part-type="genus" reg="Platorchestia">P.</tp:taxon-name-part><tp:taxon-name-part taxon-name-part-type="species" reg="pacifica">pacifica</tp:taxon-name-part></tp:taxon-name></italic> Miyamoto &amp; Morino, 2004; <italic><tp:taxon-name><tp:taxon-name-part taxon-name-part-type="genus" reg="Platorchestia">P.</tp:taxon-name-part><tp:taxon-name-part taxon-name-part-type="species" reg="paraplatensis">paraplatensis</tp:taxon-name-part></tp:taxon-name></italic> Serejo &amp; Lowry, 2008; <italic><tp:taxon-name><tp:taxon-name-part taxon-name-part-type="genus" reg="Platorchestia">P.</tp:taxon-name-part><tp:taxon-name-part taxon-name-part-type="species" reg="platensis">platensis</tp:taxon-name-part></tp:taxon-name></italic> (Krøyer, 1845); <italic><tp:taxon-name><tp:taxon-name-part taxon-name-part-type="genus" reg="Platorchestia">P.</tp:taxon-name-part><tp:taxon-name-part taxon-name-part-type="species" reg="smithi">smithi</tp:taxon-name-part></tp:taxon-name></italic> Lowry, 2012.</p></tp:treatment-sec><tp:treatment-sec sec-type="remarks" id="SECID0EBOAG"><title>Remarks.</title><p><xref ref-type="bibr" rid="B22">Miyamoto and Morino (2004)</xref> established three groups of <italic><tp:taxon-name><tp:taxon-name-part taxon-name-part-type="genus" reg="Platorchestia">Platorchestia</tp:taxon-name-part></tp:taxon-name></italic> based on the presence or absence of sexual dimorphism. <xref ref-type="bibr" rid="B18">Lowry and Myers (2022)</xref> established the new subfamily <tp:taxon-name><tp:taxon-name-part taxon-name-part-type="subfamily">Platorchestiinae</tp:taxon-name-part></tp:taxon-name>, which accommodates 15 genera, including <italic><tp:taxon-name><tp:taxon-name-part taxon-name-part-type="genus" reg="Platorchestia">Platorchestia</tp:taxon-name-part></tp:taxon-name></italic>. The <italic><tp:taxon-name><tp:taxon-name-part taxon-name-part-type="genus" reg="Platorchestia">Platorchestia</tp:taxon-name-part></tp:taxon-name></italic> sensu stricto is equivalent to Group 1 of Miyamoto (antenna 2 and pereopods 6 and 7 are strongly sexually dimorphic and represented by supralittoral species). Subsequently, <xref ref-type="bibr" rid="B27">Myers and Lowry (2023)</xref> described three new <italic><tp:taxon-name><tp:taxon-name-part taxon-name-part-type="genus" reg="Platorchestia">Platorchestia</tp:taxon-name-part></tp:taxon-name></italic> species and provided the diagnostic characteristics as antenna 2 sexually dimorphic by articles 4 and 5, which are generally incrassate in males and pereopod 7 often incrassate in male articles 5–7. The combination of antenna 2 and pereopod 7 incrassate was classified into Group 1 and Group 2 by <xref ref-type="bibr" rid="B22">Miyamoto and Morino (2004)</xref>.</p></tp:treatment-sec><ref-list><ref id="B13"><mixed-citation xmlns:xlink="http://www.w3.org/1999/xlink" xlink:type="simple"><person-group><name name-style="western"><surname>Jo</surname><given-names>YW</given-names></name></person-group> (<year>1988</year>) <article-title><tp:taxon-name><tp:taxon-name-part taxon-name-part-type="family">Talitridae</tp:taxon-name-part></tp:taxon-name> (<tp:taxon-name><tp:taxon-name-part taxon-name-part-type="subphylum">Crustacea</tp:taxon-name-part></tp:taxon-name>-<tp:taxon-name><tp:taxon-name-part taxon-name-part-type="order">Amphipoda</tp:taxon-name-part></tp:taxon-name>) of the Korean coasts.</article-title><source>Beaufortia</source><volume>38</volume>(<issue>7</issue>): <fpage>153</fpage>–<lpage>179</lpage>.</mixed-citation></ref><ref id="B29"><mixed-citation xmlns:xlink="http://www.w3.org/1999/xlink" xlink:type="simple"><person-group><name name-style="western"><surname>Richardson</surname><given-names>AMM</given-names></name></person-group> (<year>1991</year>) <article-title>Two new species of landhoppers (<tp:taxon-name><tp:taxon-name-part taxon-name-part-type="subphylum">Crustacea</tp:taxon-name-part></tp:taxon-name>: <tp:taxon-name><tp:taxon-name-part taxon-name-part-type="family">Talitridae</tp:taxon-name-part></tp:taxon-name>) from O’ahu, Hawaiian Islands, with redescription of <italic><tp:taxon-name><tp:taxon-name-part taxon-name-part-type="genus">Platorchestia</tp:taxon-name-part><tp:taxon-name-part taxon-name-part-type="species">pickeringi</tp:taxon-name-part></tp:taxon-name></italic> and key to landhoppers of O’ahu.</article-title><source>Bishop Museum Occasional Papers</source><volume>31</volume>: <fpage>185</fpage>–<lpage>201</lpage>.</mixed-citation></ref><ref id="B25"><mixed-citation xmlns:xlink="http://www.w3.org/1999/xlink" xlink:type="simple"><person-group><name name-style="western"><surname>Morino</surname><given-names>H</given-names></name><name name-style="western"><surname>Ortal</surname><given-names>R</given-names></name></person-group> (<year>1995</year>) <article-title>Two <italic><tp:taxon-name><tp:taxon-name-part taxon-name-part-type="genus">Platorchestia</tp:taxon-name-part></tp:taxon-name></italic> Species (<tp:taxon-name><tp:taxon-name-part taxon-name-part-type="order">Amphipoda</tp:taxon-name-part></tp:taxon-name>, <tp:taxon-name><tp:taxon-name-part taxon-name-part-type="family">Talitridae</tp:taxon-name-part></tp:taxon-name>) from Israel.</article-title><source>Crustaceana</source><volume>68</volume>(<issue>7</issue>): <fpage>824</fpage>–<lpage>832</lpage>. <ext-link xlink:href="10.1163/156854095X00971" ext-link-type="doi" xlink:type="simple">https://doi.org/10.1163/156854095X00971</ext-link></mixed-citation></ref><ref id="B22"><mixed-citation xmlns:xlink="http://www.w3.org/1999/xlink" xlink:type="simple"><person-group><name name-style="western"><surname>Miyamoto</surname><given-names>H</given-names></name><name name-style="western"><surname>Morino</surname><given-names>H</given-names></name></person-group> (<year>2004</year>) <article-title>Taxonomic studies on the Talitrid (<tp:taxon-name><tp:taxon-name-part taxon-name-part-type="subphylum">Crustacea</tp:taxon-name-part></tp:taxon-name>, <tp:taxon-name><tp:taxon-name-part taxon-name-part-type="order">Amphipoda</tp:taxon-name-part></tp:taxon-name>) from Taiwan. II. The genus <italic><tp:taxon-name><tp:taxon-name-part taxon-name-part-type="genus">Platorchestia</tp:taxon-name-part></tp:taxon-name></italic>.</article-title><source>Publications of the Seto Marine Biological Laboratory</source><volume>40</volume>: <fpage>67</fpage>–<lpage>96</lpage>. <ext-link xlink:href="10.5134/176317" ext-link-type="doi" xlink:type="simple">https://doi.org/10.5134/176317</ext-link></mixed-citation></ref><ref id="B27"><mixed-citation xmlns:xlink="http://www.w3.org/1999/xlink" xlink:type="simple"><person-group><name name-style="western"><surname>Myers</surname><given-names>AA</given-names></name><name name-style="western"><surname>Lowry</surname><given-names>JK</given-names></name></person-group> (<year>2023</year>) <article-title>The beach-hopper genus <italic><tp:taxon-name><tp:taxon-name-part taxon-name-part-type="genus">Platorchestia</tp:taxon-name-part></tp:taxon-name></italic> (<tp:taxon-name><tp:taxon-name-part taxon-name-part-type="subphylum">Crustacea</tp:taxon-name-part></tp:taxon-name>: <tp:taxon-name><tp:taxon-name-part taxon-name-part-type="order">Amphipoda</tp:taxon-name-part></tp:taxon-name>: <tp:taxon-name><tp:taxon-name-part taxon-name-part-type="family">Talitridae</tp:taxon-name-part></tp:taxon-name>) on Atlantic Ocean coasts and on those of associated seas.</article-title><source>Records of the Australian Museum</source><volume>75</volume>(<issue>4</issue>): <fpage>485</fpage>–<lpage>505</lpage>. <ext-link xlink:href="10.3853/j.2201-4349.75.2023.1887" ext-link-type="doi" xlink:type="simple">https://doi.org/10.3853/j.2201-4349.75.2023.1887</ext-link></mixed-citation></ref><ref id="B18"><mixed-citation xmlns:xlink="http://www.w3.org/1999/xlink" xlink:type="simple"><person-group><name name-style="western"><surname>Lowry</surname><given-names>JK</given-names></name><name name-style="western"><surname>Myers</surname><given-names>AA</given-names></name></person-group> (<year>2022</year>) <article-title><tp:taxon-name><tp:taxon-name-part taxon-name-part-type="subfamily">Platorchestiinae</tp:taxon-name-part></tp:taxon-name> subfam. nov. (<tp:taxon-name><tp:taxon-name-part taxon-name-part-type="order">Amphipoda</tp:taxon-name-part></tp:taxon-name>, <tp:taxon-name><tp:taxon-name-part taxon-name-part-type="suborder">Senticaudata</tp:taxon-name-part></tp:taxon-name>, <tp:taxon-name><tp:taxon-name-part taxon-name-part-type="family">Talitridae</tp:taxon-name-part></tp:taxon-name>) with the description of three new genera and four new species.</article-title><source>Zootaxa</source><volume>5100</volume>(<issue>1</issue>): <fpage>1</fpage>–<lpage>53</lpage>. <ext-link xlink:href="10.11646/zootaxa.5100.1.1" ext-link-type="doi" xlink:type="simple">https://doi.org/10.11646/zootaxa.5100.1.1</ext-link></mixed-citation></ref></ref-list></tp:taxon-treatment>
